# Supplementary material for: MIC Distributions and CLSI-Categorized Resistance in Pseudomonas aeruginosa from Companion Animals in Poland: Evidence of Strong Meropenem–Ceftazidime Co-Non-Susceptibility
Source: Microorganisms. 2026 Feb 5;14(2):374. doi: 10.3390/microorganisms14020374 (PMC12943731; doi:10.3390/microorganisms14020374)
Supplement: Supplementary file 1 [file microorganisms-14-00374-s001.zip]

Archive with 1 entries (1 files):
- microorganisms-4130362-supplementary.pdf
